# Supplementary material for: Synaptic Hyaluronan Synthesis and CD44-Mediated Signaling Coordinate Neural Circuit Development
Source: Cells. 2021 Sep 28;10(10):2574. doi: 10.3390/cells10102574 (PMC8533746; doi:10.3390/cells10102574)
Supplement: Supplementary file 1 [file cells-10-02574-s001.zip]

Archive with 1 entries (1 files):
- cells-1361582-supplementary.pdf
